# Supplementary material for: A new species of the genus Metaphire (Oligochaeta, Megascolecidae) from northern China with data from the mitochondrial genome
Source: Zookeys. 2026 Apr 22;1278:53–71. doi: 10.3897/zookeys.1278.182854 (PMC13129547; doi:10.3897/zookeys.1278.182854)
Supplement: XML Treatment for Metaphire wenanensis [file zookeys.1278.182854-treatment1.xml]

<!DOCTYPE tp:taxon-treatment
  PUBLIC "-//TaxonX//DTD Taxonomic Treatment Publishing DTD v0 20100105//EN" "tax-treatment-NSO.dtd">
<tp:taxon-treatment xmlns:tp="http://www.plazi.org/taxpub"><tp:treatment-meta><kwd-group><label>Taxon classification</label><kwd>
                <named-content content-type="kingdom">Animalia</named-content>
              </kwd><kwd>
                <named-content content-type="order">Crassiclitellata</named-content>
              </kwd><kwd>
                <named-content content-type="family">Megascolecidae</named-content>
              </kwd></kwd-group><mixed-citation publication-type="journal"><person-group><name><surname>Liu</surname><given-names>Qingyu</given-names></name><name><surname>Zhao</surname><given-names>Huifeng</given-names></name><name><surname>Aspe</surname><given-names>Nonillon M.</given-names></name><name><surname>Zhang</surname><given-names>Yufeng</given-names></name><name><surname>Zhang</surname><given-names>Wenqi</given-names></name><name><surname>Zhang</surname><given-names>Zhenjiang</given-names></name><name><surname>Dong</surname><given-names>Yanjie</given-names></name></person-group><article-title>A new species of the genus <italic><tp:taxon-name><tp:taxon-name-part taxon-name-part-type="genus" reg="Metaphire">Metaphire</tp:taxon-name-part></tp:taxon-name></italic> (<tp:taxon-name><tp:taxon-name-part taxon-name-part-type="subclass" reg="Oligochaeta">Oligochaeta</tp:taxon-name-part></tp:taxon-name>, <tp:taxon-name><tp:taxon-name-part taxon-name-part-type="family" reg="Megascolecidae">Megascolecidae</tp:taxon-name-part></tp:taxon-name>) from northern China with data from the mitochondrial genome</article-title><source>Zookeys</source><day>22</day><month>04</month><year>2026</year><volume>1278</volume><fpage>53</fpage><lpage>71</lpage><pub-id pub-id-type="doi">10.3897/zookeys.1278.182854</pub-id></mixed-citation></tp:treatment-meta><tp:nomenclature><tp:taxon-name><object-id xmlns:xlink="http://www.w3.org/1999/xlink" content-type="arpha" xlink:type="simple">AAAA7A8E-2D29-512B-81B1-E42DCB2B0C4A</object-id>
                    		<tp:taxon-name-part taxon-name-part-type="genus" reg="Metaphire">Metaphire</tp:taxon-name-part> <tp:taxon-name-part taxon-name-part-type="species" reg="wenanensis">wenanensis</tp:taxon-name-part>
                    	
                    		<object-id xmlns:xlink="http://www.w3.org/1999/xlink" content-type="zoobank" xlink:type="simple">https://zoobank.org/D80A893A-443F-4D7D-B21E-B3AA7F4F488D</object-id>
                    	</tp:taxon-name><tp:taxon-authority>Liu &amp; Zhao</tp:taxon-authority><tp:taxon-status xmlns:xlink="http://www.w3.org/1999/xlink" xlink:type="simple">sp. nov.</tp:taxon-status><xref ref-type="fig" rid="F1">Figs 1</xref><xref ref-type="fig" rid="F2">, 2</xref><xref ref-type="fig" rid="F3">, 3</xref><xref ref-type="fig" rid="F4">, 4</xref></tp:nomenclature><tp:treatment-sec sec-type="Material examined"><title>Material examined.</title><p><bold><italic>Holotype</italic></bold>: • One clitellate (LFWA_01), collected in Xinglonggong Town (<named-content xmlns:xlink="http://www.w3.org/1999/xlink" content-type="dwc:verbatimCoordinates" xlink:type="simple">38.90973°N, 116.23225°E</named-content>, 5 m elevation.), Wen’an County, Langfang Prefecture, Hebei Province. Collection date: 2023-05-10. Collector: Huifeng Zhao. <bold><italic>Paratypes</italic></bold>: • Five clitellates [LFWA_02, 03, 05–07], same data as of holotype.</p></tp:treatment-sec><tp:treatment-sec sec-type="Additional specimens"><title>Additional specimens.</title><p>• Eight clitellates (LFWA_04, 08–14), same data as of holotype. All types and other specimens are preserved in <abbrev xmlns:xlink="http://www.w3.org/1999/xlink" xlink:title="Langfang Normal University, Hebei, China" xlink:type="simple">C-HLU</abbrev>.</p></tp:treatment-sec><tp:treatment-sec sec-type="Diagnosis"><title>Diagnosis.</title><p>Medium sized, length 90–105 mm, diameter 7–10 mm, number of segments 105–110. Prostomium epilobous. Dorsal pores between segments 12/13. Three pairs of spermathecal pores located ventrally between segments 6/7–8/9. Male pores on the ventral sides of XVIII, spaced ~ 1/3 around the body. Female pore singular, on the ventral side of segment XIV. Clitellum annular, spanning segments XIV–XVI, and lacks setae. Setae perichaetine arrangement. Genital markings absent. Gizzard in IX–X. Caeca beginning at XXVII, extending forward to XXIII. Three pairs of spermathecae in VII–IX; ampulla nearly elliptical, smooth-surfaced, ampulla duct long, stout with swollen basal portion. Diverticulum originating from below the swollen portion of the spermathecal duct, stalk slender at the proximal end, enlarged and greatly coiled toward distal end. Seminal vesicles in XI–XII. Pair of prostate glands well-developed, in segments XVI–XIX, follicular, with a thin U-shaped prostatic duct.</p></tp:treatment-sec><tp:treatment-sec sec-type="Description"><title>Description.</title><p><bold><italic>External characters</italic></bold>. Length 90–105 mm. Body color yellowish-white, dorsal side darker than the ventral side; clitellum pale yellowish-white color. Width 7–10 mm, segments 105–110. Prostomium epilobous (Fig. <xref ref-type="fig" rid="F1">1A</xref>). First dorsal pore 12/13 (Fig. <xref ref-type="fig" rid="F1">1D</xref>). Clitellum annular XIV–XVI; setae absent. Setal arrangement perichaetine; setae number 42 (V), 48 (XII), 56(XX). Setae between male porophores: 10–11. Female pore single in slit-like opening, medioventral at XIV.</p><fig id="F1" position="float" orientation="portrait"><object-id xmlns:xlink="http://www.w3.org/1999/xlink" content-type="doi" xlink:type="simple">10.3897/zookeys.1278.182854.figure1</object-id><object-id xmlns:xlink="http://www.w3.org/1999/xlink" content-type="arpha" xlink:type="simple">E1D76D66-1CA2-55BE-BE5C-191BB2F63D32</object-id><label>Figure 1.</label><caption><p><italic><tp:taxon-name><tp:taxon-name-part taxon-name-part-type="genus" reg="Metaphire">Metaphire</tp:taxon-name-part> <tp:taxon-name-part taxon-name-part-type="species" reg="wenanensis">wenanensis</tp:taxon-name-part></tp:taxon-name></italic> sp. nov., holotype (LFWA_01). <bold>A</bold>. Prostomium; <bold>B</bold>. Ventral view of the male pores; <bold>C</bold>. Ventral view of the spermathecal region; <bold>D</bold>. Dorsal pores; <bold>E</bold>. Gizzard; <bold>F</bold>. Ventral intestinal caeca; <bold>G</bold>. Right spermathecae; <bold>H</bold>. Left prostate gland; <bold>I</bold>. Seminal vesicles. Abbreviations: amp = Ampulla; div = Diverticulum; dp = Dorsal pore; mp = Male pore; p = Prostomium; prg = Prostate gland; sp = Spermathcal pore; sv = Seminal vesicles. Scale bars: 1 mm.</p></caption><graphic xmlns:xlink="http://www.w3.org/1999/xlink" xlink:href="zookeys-1278-053_article-182854__-g001.jpg" id="oo_1602843.jpg" position="float" orientation="portrait" xlink:type="simple"><uri content-type="original_file" xlink:type="simple">https://binary.pensoft.net/fig/1602843</uri></graphic></fig><p>Spermathecal pores three pairs, 6/7–8/9, ventrolateral; Small, round, and slightly sunken into the body surface. Ventral distance between openings of the spermathecal pores ~ 3.4–4.2 mm (Fig. <xref ref-type="fig" rid="F1">1C</xref>). Pores bearing spherical projections. Pre-clitellar genital markings absent (Fig. <xref ref-type="fig" rid="F2">2A</xref>).</p><fig id="F2" position="float" orientation="portrait"><object-id xmlns:xlink="http://www.w3.org/1999/xlink" content-type="doi" xlink:type="simple">10.3897/zookeys.1278.182854.figure2</object-id><object-id xmlns:xlink="http://www.w3.org/1999/xlink" content-type="arpha" xlink:type="simple">32A1DC6F-578D-54C8-820B-A8270C2D8AA1</object-id><label>Figure 2.</label><caption><p>Line drawing of <italic><tp:taxon-name><tp:taxon-name-part taxon-name-part-type="genus" reg="Metaphire">Metaphire</tp:taxon-name-part> <tp:taxon-name-part taxon-name-part-type="species" reg="wenanensis">wenanensis</tp:taxon-name-part></tp:taxon-name></italic> sp. nov., holotype (LFWA_01). <bold>A</bold>. Ventral view of the spermathecal region; <bold>B</bold>. Male pores; <bold>C</bold>. A right spermathecae. Abbreviations: amp = Ampulla; div = Diverticulum; mp = Male pore; sp = Spermathecal pore. Scale bars: 1 mm.</p></caption><graphic xmlns:xlink="http://www.w3.org/1999/xlink" xlink:href="zookeys-1278-053_article-182854__-g002.jpg" id="oo_1602844.jpg" position="float" orientation="portrait" xlink:type="simple"><uri content-type="original_file" xlink:type="simple">https://binary.pensoft.net/fig/1602844</uri></graphic></fig><p>Male pores paired on segment XVIII (Fig. <xref ref-type="fig" rid="F1">1B</xref>), each located within a copulatory pouch. The copulatory pouches are slightly raised on the body wall, surrounded by two or three circles of cutaneous folds. Internally, each copulatory pouch encloses the male pore and the opening of the prostatic duct. The ventral distance between the two male pore openings is 3.7–4.5 mm. Post-clitellar genital marking absent (Fig. <xref ref-type="fig" rid="F2">2B</xref>).</p><p><bold><italic>Internal characters</italic></bold>. Septa 8/9/10 aborted, 4/5/6/7/8 thick and muscular, 10/11/12/13 uniform thickness. Gizzard within IX–X, small (Fig. <xref ref-type="fig" rid="F1">1E</xref>). Intestine enlarged from XIV. Intestinal caeca simple, originating in XXVII and extending anteriorly to XXIII; however, some caeca extend up to XXII (Fig. <xref ref-type="fig" rid="F1">1F</xref>).</p><p>Spermathecae three pairs in VII–IX (Fig. <xref ref-type="fig" rid="F1">1G</xref>), ampulla nearly elliptical, small, surface flattened and smoothed, 1.09–2.56 mm long, 1.37–1.93 mm wide; ampulla duct long, stout, 0.91–1.52 mm long, with swollen basal portion, 0.87–1.04 mm wide; diverticulum originating from disc-shaped atrium connected below swollen portion of ampulla duct, stalk slender at the proximal end 1.41–2.50 mm long, enlarged and greatly coiled toward distal end, receptacle is 1.09–3.01 mm long. Diverticulum connected to the ampulla duct at a disc-shaped atrium. The atrium area 1.66–2.48 mm<sup>2</sup>, attaching to body wall (Fig. <xref ref-type="fig" rid="F2">2C</xref>).</p><p>Testis sac one pair in XI. Seminal vesicles two pairs in XI and XII, well developed, follicular, posterior pair larger (Fig. <xref ref-type="fig" rid="F1">1I</xref>). Prostate glands large, paired in XVIII (Fig. <xref ref-type="fig" rid="F1">1H</xref>), follicular, divided into many finger like projections, extending anteriorly to XVI (or XVII) and posteriorly to XX (or XXI). Prostatic duct U-shaped, slender.</p></tp:treatment-sec><tp:treatment-sec sec-type="Etymology"><title>Etymology.</title><p>The species name refers to the type locality in Wen’an County, Langfang Prefecture, Hebei Province.</p></tp:treatment-sec><tp:treatment-sec sec-type="Distribution"><title>Distribution.</title><p>Northern China (Hebei)</p></tp:treatment-sec><tp:treatment-sec sec-type="Habitats"><title>Habitats.</title><p>Specimens were collected from riparian soil along the banks of a freshwater river. The soil type is sandy loam rich in organic matter, collected at a depth of ~ 20 cm. The vegetation cover is dominated by willow trees (<italic><tp:taxon-name><tp:taxon-name-part taxon-name-part-type="genus" reg="Salix">Salix</tp:taxon-name-part></tp:taxon-name></italic> spp.).</p></tp:treatment-sec><tp:treatment-sec sec-type="Remarks"><title>Remarks.</title><p><italic><tp:taxon-name><tp:taxon-name-part taxon-name-part-type="genus" reg="Metaphire">Metaphire</tp:taxon-name-part> <tp:taxon-name-part taxon-name-part-type="species" reg="wenanensis">wenanensis</tp:taxon-name-part></tp:taxon-name></italic> sp. nov. belongs to the <italic><tp:taxon-name><tp:taxon-name-part taxon-name-part-type="genus" reg="Metaphire">M.</tp:taxon-name-part> <tp:taxon-name-part taxon-name-part-type="species" reg="houlleti">houlleti</tp:taxon-name-part></tp:taxon-name></italic> group, which has ~ 56 species. This group is characterized by having three pairs of bi-chambered spermathecal pores at segments 6/7–8/9, with consistent patterns in pore placement and clitellum morphology. The new species is morphologically similar to <italic><tp:taxon-name><tp:taxon-name-part taxon-name-part-type="genus" reg="Metaphire">M.</tp:taxon-name-part> <tp:taxon-name-part taxon-name-part-type="species" reg="tschiliensis">tschiliensis</tp:taxon-name-part></tp:taxon-name></italic>; <italic><tp:taxon-name><tp:taxon-name-part taxon-name-part-type="genus" reg="Metaphire">M.</tp:taxon-name-part> <tp:taxon-name-part taxon-name-part-type="species" reg="vulgaris">vulgaris</tp:taxon-name-part></tp:taxon-name></italic> and <italic><tp:taxon-name><tp:taxon-name-part taxon-name-part-type="genus" reg="Metaphire">M.</tp:taxon-name-part> <tp:taxon-name-part taxon-name-part-type="species" reg="guillelmi">guillelmi</tp:taxon-name-part></tp:taxon-name></italic>. Key distinguishing features of <italic><tp:taxon-name><tp:taxon-name-part taxon-name-part-type="genus" reg="Metaphire">M.</tp:taxon-name-part> <tp:taxon-name-part taxon-name-part-type="species" reg="wenanensis">wenanensis</tp:taxon-name-part></tp:taxon-name></italic> sp. nov. include: first dorsal pores starting at segment 12/13 (versus 11/12 in <italic><tp:taxon-name><tp:taxon-name-part taxon-name-part-type="genus" reg="Metaphire">M.</tp:taxon-name-part> <tp:taxon-name-part taxon-name-part-type="species" reg="vulgaris">vulgaris</tp:taxon-name-part></tp:taxon-name></italic> and <italic><tp:taxon-name><tp:taxon-name-part taxon-name-part-type="genus" reg="Metaphire">M.</tp:taxon-name-part> <tp:taxon-name-part taxon-name-part-type="species" reg="tschiliensis">tschiliensis</tp:taxon-name-part></tp:taxon-name></italic>), absence of pre-clitellar and post-clitellar genital markings, inconspicuous female pores (contrasting with the single ventral pore on XIV in <italic><tp:taxon-name><tp:taxon-name-part taxon-name-part-type="genus" reg="Metaphire">M.</tp:taxon-name-part> <tp:taxon-name-part taxon-name-part-type="species" reg="tschiliensis">tschiliensis</tp:taxon-name-part></tp:taxon-name></italic>) (Table <xref ref-type="table" rid="T2">2</xref>).</p><table-wrap id="T2" position="float" orientation="portrait"><label>Table 2.</label><caption><p>Comparison of species belonging to the <italic><tp:taxon-name><tp:taxon-name-part taxon-name-part-type="genus" reg="Metaphire">M.</tp:taxon-name-part> <tp:taxon-name-part taxon-name-part-type="species" reg="wenanensis">wenanensis</tp:taxon-name-part></tp:taxon-name></italic> sp. nov. Hyphen indicates not available.</p></caption><table><tbody><tr><th rowspan="1" colspan="1">Character</th><th rowspan="1" colspan="1"><italic><tp:taxon-name><tp:taxon-name-part taxon-name-part-type="genus" reg="Metaphire">M.</tp:taxon-name-part> <tp:taxon-name-part taxon-name-part-type="species" reg="wenanensis">wenanensis</tp:taxon-name-part></tp:taxon-name></italic> sp. nov.</th><th rowspan="1" colspan="1">
                      <italic>
                        <tp:taxon-name><tp:taxon-name-part taxon-name-part-type="genus" reg="Metaphire">M.</tp:taxon-name-part> <tp:taxon-name-part taxon-name-part-type="species" reg="sanmingensis">sanmingensis</tp:taxon-name-part></tp:taxon-name>
                      </italic>
                    </th><th rowspan="1" colspan="1">
                      <italic>
                        <tp:taxon-name><tp:taxon-name-part taxon-name-part-type="genus" reg="Metaphire">M.</tp:taxon-name-part> <tp:taxon-name-part taxon-name-part-type="species" reg="donganensis">donganensis</tp:taxon-name-part></tp:taxon-name>
                      </italic>
                    </th><th rowspan="1" colspan="1">
                      <italic>
                        <tp:taxon-name><tp:taxon-name-part taxon-name-part-type="genus" reg="Metaphire">M.</tp:taxon-name-part> <tp:taxon-name-part taxon-name-part-type="species" reg="tschiliensis">tschiliensis</tp:taxon-name-part></tp:taxon-name>
                      </italic>
                    </th><th rowspan="1" colspan="1">
                      <italic>
                        <tp:taxon-name><tp:taxon-name-part taxon-name-part-type="genus" reg="Metaphire">M.</tp:taxon-name-part> <tp:taxon-name-part taxon-name-part-type="species" reg="vulgaris">vulgaris</tp:taxon-name-part></tp:taxon-name>
                      </italic>
                    </th><th rowspan="1" colspan="1">
                      <italic>
                        <tp:taxon-name><tp:taxon-name-part taxon-name-part-type="genus" reg="Metaphire">M.</tp:taxon-name-part> <tp:taxon-name-part taxon-name-part-type="species" reg="liaoningensis">liaoningensis</tp:taxon-name-part></tp:taxon-name>
                      </italic>
                    </th><th rowspan="1" colspan="1">
                      <italic>
                        <tp:taxon-name><tp:taxon-name-part taxon-name-part-type="genus" reg="Metaphire">M.</tp:taxon-name-part> <tp:taxon-name-part taxon-name-part-type="species" reg="guillelmi">guillelmi</tp:taxon-name-part></tp:taxon-name>
                      </italic>
                    </th></tr><tr><td rowspan="1" colspan="1">Length (mm)</td><td rowspan="1" colspan="1">90–105</td><td rowspan="1" colspan="1">55–113</td><td rowspan="1" colspan="1">72–159</td><td rowspan="1" colspan="1">155–240</td><td rowspan="1" colspan="1">120–215</td><td rowspan="1" colspan="1">125–190</td><td rowspan="1" colspan="1">96–150</td></tr><tr><td rowspan="1" colspan="1">Width (mm)</td><td rowspan="1" colspan="1">7–10</td><td rowspan="1" colspan="1">4–5.5</td><td rowspan="1" colspan="1">4.6–7</td><td rowspan="1" colspan="1">6.5–7</td><td rowspan="1" colspan="1">5–8</td><td rowspan="1" colspan="1">7</td><td rowspan="1" colspan="1">5–8</td></tr><tr><td rowspan="1" colspan="1">No. of segments</td><td rowspan="1" colspan="1">105–110</td><td rowspan="1" colspan="1">55–86</td><td rowspan="1" colspan="1">78–111</td><td rowspan="1" colspan="1">111–165</td><td rowspan="1" colspan="1">90–124</td><td rowspan="1" colspan="1">120–145</td><td rowspan="1" colspan="1">88–156</td></tr><tr><td rowspan="1" colspan="1">First dorsal pore</td><td rowspan="1" colspan="1">12/13</td><td rowspan="1" colspan="1">11/12, or 12/13, or 13/14</td><td rowspan="1" colspan="1">12/13</td><td rowspan="1" colspan="1">11/12 or 12/13</td><td rowspan="1" colspan="1">11/12</td><td rowspan="1" colspan="1">12/13</td><td rowspan="1" colspan="1">12/13 or 13/14</td></tr><tr><td rowspan="3" colspan="1">Setae on V, XIII, XX</td><td rowspan="1" colspan="1">42(V)</td><td rowspan="1" colspan="1">23–32(V)</td><td rowspan="1" colspan="1">-(V)</td><td rowspan="1" colspan="1">45–50 (V)</td><td rowspan="3" colspan="1">-</td><td rowspan="1" colspan="1">43 (V)</td><td rowspan="1" colspan="1">-(V)</td></tr><tr><td rowspan="1" colspan="1">48(XIII)</td><td rowspan="1" colspan="1">30–40(VIII)</td><td rowspan="1" colspan="1">28–58(VIII)</td><td rowspan="1" colspan="1">70–72 (XIII)</td><td rowspan="1" colspan="1">70 (XIII)</td><td rowspan="1" colspan="1">-(VIII)</td></tr><tr><td rowspan="1" colspan="1">56(XX)</td><td rowspan="1" colspan="1">44–48(XX)</td><td rowspan="1" colspan="1">52–66(XX)</td><td rowspan="1" colspan="1">-(XX)</td><td rowspan="1" colspan="1">-(XX)</td><td rowspan="1" colspan="1">44–64(XX)</td></tr><tr><td rowspan="1" colspan="1">Spermathecae pores, distance apart</td><td rowspan="1" colspan="1">0.21–0.27C</td><td rowspan="1" colspan="1">0.33C</td><td rowspan="1" colspan="1">0.33C</td><td rowspan="1" colspan="1">0.29–0.30 C</td><td rowspan="1" colspan="1">-</td><td rowspan="1" colspan="1">0.28–0.30 C</td><td rowspan="1" colspan="1">-</td></tr><tr><td rowspan="1" colspan="1">Male pore, distance apart</td><td rowspan="1" colspan="1">0.24–0.29C</td><td rowspan="1" colspan="1">0.33C</td><td rowspan="1" colspan="1">0.33C</td><td rowspan="1" colspan="1">2/5 circumference apart</td><td rowspan="1" colspan="1">-</td><td rowspan="1" colspan="1">-</td><td rowspan="1" colspan="1">-</td></tr><tr><td rowspan="1" colspan="1">Setae between male pore</td><td rowspan="1" colspan="1">10–11</td><td rowspan="1" colspan="1">8–9</td><td rowspan="1" colspan="1">18–13</td><td rowspan="1" colspan="1">10–17</td><td rowspan="1" colspan="1">12–22</td><td rowspan="1" colspan="1">12–20</td><td rowspan="1" colspan="1">14–21</td></tr><tr><td rowspan="1" colspan="1">Pre-clitellar genital marking</td><td rowspan="1" colspan="1">absent</td><td rowspan="1" colspan="1">present</td><td rowspan="1" colspan="1">absent</td><td rowspan="1" colspan="1">present or absent</td><td rowspan="1" colspan="1">present</td><td rowspan="1" colspan="1">present</td><td rowspan="1" colspan="1">absent</td></tr><tr><td rowspan="1" colspan="1">Post-clitellar genital marking</td><td rowspan="1" colspan="1">absent</td><td rowspan="1" colspan="1">present</td><td rowspan="1" colspan="1">absent</td><td rowspan="1" colspan="1">absent</td><td rowspan="1" colspan="1">present</td><td rowspan="1" colspan="1">absent</td><td rowspan="1" colspan="1">absent</td></tr><tr><td rowspan="1" colspan="1">Gizzard</td><td rowspan="1" colspan="1">IX–X</td><td rowspan="1" colspan="1">X–XI</td><td rowspan="1" colspan="1">IX–X</td><td rowspan="1" colspan="1">IX–X</td><td rowspan="1" colspan="1">IX–X</td><td rowspan="1" colspan="1">IX–X</td><td rowspan="1" colspan="1">VIII–IX</td></tr><tr><td rowspan="1" colspan="1">Caeca</td><td rowspan="1" colspan="1">XXVII–XXIII (or some XXII)</td><td rowspan="1" colspan="1">XXVII–XXIV</td><td rowspan="1" colspan="1">XXVII–XXIII</td><td rowspan="1" colspan="1">XXVII–XXIII</td><td rowspan="1" colspan="1">XXVII–XXIII</td><td rowspan="1" colspan="1">XXVII–XXIII (or some XX)</td><td rowspan="1" colspan="1">XXVII to XXII</td></tr><tr><td rowspan="1" colspan="1">Accessory glands</td><td rowspan="1" colspan="1">absent</td><td rowspan="1" colspan="1">absent</td><td rowspan="1" colspan="1">absent</td><td rowspan="1" colspan="1">absent</td><td rowspan="1" colspan="1">present</td><td rowspan="1" colspan="1">present</td><td rowspan="1" colspan="1">absent</td></tr><tr><td rowspan="1" colspan="1">Atrium base of spermathecae</td><td rowspan="1" colspan="1">present</td><td rowspan="1" colspan="1">absent</td><td rowspan="1" colspan="1">absent</td><td rowspan="1" colspan="1">absent</td><td rowspan="1" colspan="1">absent</td><td rowspan="1" colspan="1">absent</td><td rowspan="1" colspan="1">absent</td></tr></tbody></table></table-wrap><p><italic><tp:taxon-name><tp:taxon-name-part taxon-name-part-type="genus" reg="Metaphire">Metaphire</tp:taxon-name-part> <tp:taxon-name-part taxon-name-part-type="species" reg="wenanensis">wenanensis</tp:taxon-name-part></tp:taxon-name></italic> sp. nov. is also morphologically similar to <italic><tp:taxon-name><tp:taxon-name-part taxon-name-part-type="genus" reg="Metaphire">M.</tp:taxon-name-part> <tp:taxon-name-part taxon-name-part-type="species" reg="liaoningensis">liaoningensis</tp:taxon-name-part></tp:taxon-name></italic>. Both species have the first dorsal pores commencing at segment 12/13 and have paired prostates at segment XVIII in a follicular form. Similarities extend to the number and placement of male pores, spermathecae, and gizzards. However, the two species differ in the genital markings and accessory glands: in <italic><tp:taxon-name><tp:taxon-name-part taxon-name-part-type="genus" reg="Metaphire">M.</tp:taxon-name-part> <tp:taxon-name-part taxon-name-part-type="species" reg="wenanensis">wenanensis</tp:taxon-name-part></tp:taxon-name></italic> sp. nov. the pre-clitellar genital markings and accessory glands are absent, while in <italic><tp:taxon-name><tp:taxon-name-part taxon-name-part-type="genus" reg="Metaphire">M.</tp:taxon-name-part> <tp:taxon-name-part taxon-name-part-type="species" reg="liaoningensis">liaoningensis</tp:taxon-name-part></tp:taxon-name></italic>, the pre-clitellar genital markings are present, with three pairs of papillae presetal on VII, XIII, and IX, and three pairs of accessory glands in VII–IX.</p><p>The spermathecal features of the new species are highly distinctive. Unlike all other members of the <italic><tp:taxon-name><tp:taxon-name-part taxon-name-part-type="genus" reg="Metaphire">M.</tp:taxon-name-part> <tp:taxon-name-part taxon-name-part-type="species" reg="houlleti">houlleti</tp:taxon-name-part></tp:taxon-name></italic> group, where the ampulla duct and diverticulum connect directly to the body wall, <italic><tp:taxon-name><tp:taxon-name-part taxon-name-part-type="genus" reg="Metaphire">M.</tp:taxon-name-part> <tp:taxon-name-part taxon-name-part-type="species" reg="wenanensis">wenanensis</tp:taxon-name-part></tp:taxon-name></italic> sp. nov. possesses a disc-shaped atrium interposed between these structures and the body wall. This unique anatomical feature is potentially associated with the spherical swelling observed at each spermathecal pore. To the best of our knowledge, this feature is unique among all compared species of the <italic><tp:taxon-name><tp:taxon-name-part taxon-name-part-type="genus" reg="Metaphire">M.</tp:taxon-name-part> <tp:taxon-name-part taxon-name-part-type="species" reg="houlleti">houlleti</tp:taxon-name-part></tp:taxon-name></italic> group.</p></tp:treatment-sec><tp:treatment-sec><!--Section generated to contain objects referenced in tp:taxon-treatment.--><fig id="F3" position="float" orientation="portrait"><object-id xmlns:xlink="http://www.w3.org/1999/xlink" content-type="doi" xlink:type="simple">10.3897/zookeys.1278.182854.figure3</object-id><object-id xmlns:xlink="http://www.w3.org/1999/xlink" content-type="arpha" xlink:type="simple">6F29F020-F8DA-59FC-BE59-DDDBFD8341EC</object-id><label>Figure 3.</label><caption><p>Species delimitation of the <italic><tp:taxon-name><tp:taxon-name-part taxon-name-part-type="genus" reg="Metaphire">M.</tp:taxon-name-part> <tp:taxon-name-part taxon-name-part-type="species" reg="houlleti">houlleti</tp:taxon-name-part></tp:taxon-name></italic> group based on <abbrev xmlns:xlink="http://www.w3.org/1999/xlink" xlink:title="mitochondrial cytochrome c oxidase subunit I" xlink:type="simple">COX1</abbrev> sequences. MORPHO, morphological delimitation; <abbrev xmlns:xlink="http://www.w3.org/1999/xlink" xlink:title="Assemble Species by Automatic Partitioning" xlink:type="simple">ASAP</abbrev>, automated barcode gap discovery; <abbrev xmlns:xlink="http://www.w3.org/1999/xlink" xlink:title="Generalized Mixed Yule Coalescent" xlink:type="simple">GMYC</abbrev>, generalized mixed Yule coalescent model. Numbers near branches indicate the Bayesian posterior probabilities. The new species is indicated in red.</p></caption><graphic xmlns:xlink="http://www.w3.org/1999/xlink" xlink:href="zookeys-1278-053_article-182854__-g003.jpg" id="oo_1602845.jpg" position="float" orientation="portrait" xlink:type="simple"><uri content-type="original_file" xlink:type="simple">https://binary.pensoft.net/fig/1602845</uri></graphic></fig><fig id="F4" position="float" orientation="portrait"><object-id xmlns:xlink="http://www.w3.org/1999/xlink" content-type="doi" xlink:type="simple">10.3897/zookeys.1278.182854.figure4</object-id><object-id xmlns:xlink="http://www.w3.org/1999/xlink" content-type="arpha" xlink:type="simple">DC213E9A-E7A6-5527-9DDD-08C6AB074094</object-id><label>Figure 4.</label><caption><p><bold>A, B</bold>. Mitogenomes of <italic><tp:taxon-name><tp:taxon-name-part taxon-name-part-type="genus" reg="Metaphire">M.</tp:taxon-name-part> <tp:taxon-name-part taxon-name-part-type="species" reg="wenanensis">wenanensis</tp:taxon-name-part></tp:taxon-name></italic> sp. nov. and <italic><tp:taxon-name><tp:taxon-name-part taxon-name-part-type="genus" reg="Metaphire">M.</tp:taxon-name-part> <tp:taxon-name-part taxon-name-part-type="species" reg="sanmingensis">sanmingensis</tp:taxon-name-part></tp:taxon-name></italic>; <bold>C</bold>. Phylogenetic relationship of <italic><tp:taxon-name><tp:taxon-name-part taxon-name-part-type="genus" reg="Metaphire">M.</tp:taxon-name-part> <tp:taxon-name-part taxon-name-part-type="species" reg="wenanensis">wenanensis</tp:taxon-name-part></tp:taxon-name></italic> sp. nov. and other species in the <italic><tp:taxon-name><tp:taxon-name-part taxon-name-part-type="genus" reg="Metaphire">M.</tp:taxon-name-part> <tp:taxon-name-part taxon-name-part-type="species" reg="houlleti">houlleti</tp:taxon-name-part></tp:taxon-name></italic> species group using the 13 coding genes of mitogenome. Numbers near branches indicate the maximum likelihood bootstrap support/Bayesian posterior probabilities. The new species is indicated in red.</p></caption><graphic xmlns:xlink="http://www.w3.org/1999/xlink" xlink:href="zookeys-1278-053_article-182854__-g004.jpg" id="oo_1602846.jpg" position="float" orientation="portrait" xlink:type="simple"><uri content-type="original_file" xlink:type="simple">https://binary.pensoft.net/fig/1602846</uri></graphic></fig></tp:treatment-sec></tp:taxon-treatment>
